# Supplementary material for: A Novel Near-Infrared Ytterbium Complex [Yb(DPPDA)2](DIPEA) with Φ = 0.46% and τobs = 105 μs
Source: Molecules. 2023 Feb 8;28(4):1632. doi: 10.3390/molecules28041632 (PMC9965908; doi:10.3390/molecules28041632)
Supplement: Supplementary file 1 [file molecules-28-01632-s001.zip]

Archive with 1 entries (1 files):
- molecules-2089122-supplementary.pdf
